# Supplementary material for: Prognostic Factors for Mortality in Acute Mesenteric Ischemia
Source: J Clin Med. 2022 Jun 23;11(13):3619. doi: 10.3390/jcm11133619 (PMC9267588; doi:10.3390/jcm11133619)
Supplement: Supplementary file 1 [file jcm-11-03619-s001.zip]

Archive with 1 entries (1 files):
- jcm-1735976-supplementary.pdf
